# Supplementary material for: Optimization of Processing Parameters for Continuous Microwave Drying of Crab Apple Slices via Response Surface Methodology
Source: Foods. 2024 Jun 29;13(13):2071. doi: 10.3390/foods13132071 (PMC11240992; doi:10.3390/foods13132071)
Supplement: Supplementary file 1 [file foods-13-02071-s001.zip]

Archive with 1 entries (1 files):
- foods-3030611-supplementary.pdf
